# Supplementary material for: TBC1D9: An Important Modulator of Tumorigenesis in Breast Cancer
Source: Cancers (Basel). 2021 Jul 16;13(14):3557. doi: 10.3390/cancers13143557 (PMC8304074; doi:10.3390/cancers13143557)
Supplement: Supplementary file 1 [file cancers-13-03557-s001.zip]

Archive with 1 entries (1 files):
- cancers-1279785-SI.pdf
